# Supplementary material for: BHLHE40 Mediates Cross-Talk between Pathogenic TH17 Cells and Myeloid Cells during Experimental Autoimmune Encephalomyelitis
Source: Immunohorizons. 2023 Nov 7;7(11):737–46. doi: 10.4049/immunohorizons.2300042 (PMC10695412; doi:10.4049/immunohorizons.2300042)
Supplement: Supplemental Table 1 (XLS) [file IH_2300042_Supplemental_Table_1.xls]

## Sheet: Sheet1
Cook et al Supplemental Table 1
Antibodies Used in This Study
Antigen/Reagent	Clone	Catalog	Lot	Fluorophore	Vendor	Dilution	Application
7-AAD	N/A	51-2359KC	Multiple	N/A	BD Biosciences	1/100	Flow cytometry
CD11b	M1/70	60-0112-U100	Multiple	PE-Cy7	Tonbo	1/400	Flow cytometry
CD16/32	2.4G2	BE0008	Multiple	Unconjugated	BioXCell	1/200	Flow cytometry (Fc block)
CD19	6D5	115540	Multiple	Bv605	Biolegend	1/400	Flow cytometry
CD4	RM4-5	560468	Multiple	v450	BD Biosciences	1/200	Flow cytometry
CD4	RM4-5	100559	Multiple	Bv510	Biolegend	1/200	Flow cytometry
CD44	IM7	80-0441-U100	Multiple	redFluor710	Tonbo	1/200	Flow cytometry
CD45	30-F11	80-0451-U100	Multiple	redFluor710	Tonbo	1/200	Flow cytometry
CD45	30-F11	557659	Multiple	APC-Cy7	BD Biosciences	1/200	Flow cytometry
CD45.2	104	109806	Multiple	FITC	Biolegend	1/200	Flow cytometry
CD8α	53-6.7	25-0081-U100	Multiple	APC-Cy7	Tonbo	1/200	Flow cytometry
CD8α	53-6.7	65-0081-U100	Multiple	PerCP-Cy5.5	Tonbo	1/200	Flow cytometry
GM-CSF	MP1-22E9	564747	Multiple	Bv421	BD Biosciences	1/200	Flow cytometry
I-A/I-E (MHC II)	M5/114.15.2	80-5321-U100	Multiple	redFluor710	Tonbo	1/200	Flow cytometry
IFN-γ	XMG1.2	505826	Multiple	PE-Cy7	Biolegend	1/200	Flow cytometry
IL-10	JES5-16E3	505010	Multiple	APC	Biolegend	1/200	Flow cytometry
IL-17A	TC11-18H10.1	506920	Multiple	PerCP-Cy5.5	Biolegend	1/200	Flow cytometry
Ly6C	HK1.4	128012	Multiple	PerCP-Cy5.5	Biolegend	1/200	Flow cytometry
Ly6G	1A8	127608	Multiple	PE	Biolegend	1/200	Flow cytometry
Ly6G	1A8	60-1276-U100	Multiple	PE-Cy7	Tonbo	1/200	Flow cytometry
TCRβ	H57-597	109241	Multiple	Bv605	Biolegend	1/200	Flow cytometry
TCRβ	H57-597	109226	Multiple	Pacific Blue	Biolegend	1/200	Flow cytometry
TCRγδ	GL3	118116	Multiple	APC	Biolegend	1/200	Flow cytometry
